# Supplementary material for: Effect of Hormonal Treatments on Cannabinoid Content Levels in Female Hemp (Cannabis sativa L.) Inflorescences
Source: Int J Mol Sci. 2025 Apr 7;26(7):3445. doi: 10.3390/ijms26073445 (PMC11989512; doi:10.3390/ijms26073445)
Supplement: Supplementary file 1 [file ijms-26-03445-s001.zip]

Archive with 1 entries (1 files):
- ijms-3556675-supplementary.pdf
